# Supplementary material for: A faculty-wide “Night of Skills” to (not only) train medical skills: comprehensive evaluation study
Source: BMC Med Educ. 2026 May 9;26:742. doi: 10.1186/s12909-026-09066-1 (PMC13156877; doi:10.1186/s12909-026-09066-1)
Supplement: Supplementary file 1 — Supplementary Material 1: The translated version of the interview guide. [file 12909_2026_9066_MOESM1_ESM.xlsx]

## Sheet: Test.csb
	Question	Response Rate		"Far Too Short/Early"		"Short/Early"		"Neutral"		"Long/Late"		"Far Too Long/Late"
		N	%	N	%	N	%	N	%	N	%	N	%
	Overall Timeframe	175	92.6%	2	1.1%	6	3.4%	125	71.4%	39	22.3%	3	1.7%
	Start Time	176	93.1%	4	2.3%	58	33.0%	100	56.8%	12	6.8%	2	1.1%
	End Time	154	81.5%	1	0.6%	10	6.5%	97	63.0%	37	24.0%	9	5.8%
	Skill Stations Timeframe	173	91.5%	3	1.7%	21	12.1%	99	57.2%	42	24.3%	8	4.6%
	Party Timeframe	128	67.7%	7	5.5%	37	28.9%	73	57.0%	9	7.0%	2	1.6%
	Question	Response Rate		"Far Too Short"		"Short"		"Neutral"		"Long"		"Far Too Long"
		N	%	N	%	N	%	N	%	N	%	N	%
	Duration of Workshops	172	91.0%	9	5.2%	76	44.2%	87	50.6%	0	0.0%	0	0.0%
	Duration of Changeover	167	88.4%	0	0.0%	14	8.4%	145	86.8%	7	4.2%	1	0.6%
	Question	Response Rate		"Strongly Disagree"		"Disagree"		"Neutral"		"Agree"		"Strongly Agree"
		N	%	N	%	N	%	N	%	N	%	N	%
	The supporting program enhanced the character of the event	153	81.0%	2	1.3%	9	5.9%	22	14.4%	69	45.1%	51	33.3%
	There was sufficient food and drink	166	87.8%	4	2.4%	18	10.8%	18	10.8%	49	29.5%	77	46.4%
	There were sufficient opportunities for networking	176	93.1%	0	0.0%	26	14.8%	29	16.5%	69	39.2%	52	29.5%
	The closing event rounded off the program	118	62.4%	4	3.4%	23	19.5%	13	11.0%	40	33.9%	38	32.2%
	The information booths were helpful for me	138	73.0%	7	5.1%	30	21.7%	33	23.9%	45	32.6%	23	16.7%
